# Supplementary material for: Changes in phytoplankton community structure over a century in relation to environmental factors
Source: J Plankton Res. 2022 Oct 17;44(6):854–71. doi: 10.1093/plankt/fbac055 (PMC9692196; doi:10.1093/plankt/fbac055)
Supplement: Supplementary_figure_1_fbac055 [file supplementary_figure_1_fbac055.zip]

Archive with 1 entries (1 files):
- Supplementary_figure_1_fbac055.eps
